# Supplementary material for: Successful promotion of physical activity among students of medicine through motivational interview and Web-based intervention
Source: PeerJ. 2020 Jul 8;8:e9495. doi: 10.7717/peerj.9495 (PMC7353914; doi:10.7717/peerj.9495)
Supplement: Supplemental Information 1 [file peerj-08-9495-s001.xlsx]

## Sheet: Sheet1
Intervention3groups	Gender	Age	Academic achievement	Type of transportation_baseline	Type of transportation_after 12 months	Commuting time_baseline	Commuting time_after12months	Body-mass index_baseline	Body-mass index_after12months	Body-mass index categories_baseline	Body-mass index categories_after 12mths	Weist circumference_baseline	Weist circumference _after 12 months	Household income income per capita_baseline	Household income income per capita_after 12 months	Self-rated household income per capita_baseline	Self-rated household income per capita_after 12 months	Self-rated health_baseline	Self-rated health_after12mths	Physical activity in MET_baseline	Physical activity in MET_after 12 months	Satisfaction with physical activity_baseline	Satisfaction with physical activity_after 12 months	Reason for inactivity_NO TIME_baseline	Reason for inactivity_NO TIME_after 12 months	Reason for inactivity_too tired_baseline	Reason for inactivity_too tired_after 12 months	Reason for inactivity_no wish_baseline	Reason for inactivity_no wish_after 12 months	Reason for inactivity_do not like_baseline	Reason for inactivity_do not like_after 12 months	Reason for inactivity_other_baseline	Reason for inactivity_other_after 1 2months	Total number of reasons for inactivity_baseline	Total number of reasons for inactivity_baseline	Wish for physical activity_baseline	Wish for physical activity_after 12 months	Walk preferred_baseline	Walk preferred after12mths	Jogging preferred_baseline	Jogging preferred_after 12mths	Individual in gym preferred_bl	Individual in gym preferred_after 12mths	Group gym preffered_baseline	Group gym preffered_after 12mths	Group sports preferred-baseline	Group sports preferred-after 12 mths	Swimming preferred_baseline	Swimming preferred_after 12mths
1	2	21	8.5	1	1	15	30	20.24	21.88	2	2	72	75	1	3	2	2	1	1	1155	2346	2	2	1	1	0	0	0	0	0	0	0	0	1	1	1	1	1	1	0	0	1	1	0	0	1	1	0	0
1	1	20	10	5	5	10	15	22.59	24.64	2	2	75	79	2	3	3	2	2	1	3813	4124	1	2	0	1	0	0	0	0	0	0	0	0	0	1	1	1	0	0	0	0	0	0	0	0	1	1	1	1
3	1	20	8.75	1	5	20	15	20.43	20.66	2	2	70	69	3	2	2	1	1	2	660	398	1	2	0	1	0	0	0	0	0	0	0	0	0	1	1	1	1	1	0	1	0	0	0	0	0	0	0	0
2	2	22	8.6	5	5	10	20	22.04	20.8	2	2	59	69	4	3	2	3	2	3	330	963	2	2	1	1	0	0	0	0	0	0	1	0	2	1	1	1	1	1	0	0	1	1	0	0	0	0	0	0
3	2	21	9	5	5	20	20	21.41	21.26	2	2	81	65	1	1	3	3	3	2	1038	285	2	1	0	1	1	0	1	0	0	0	0	0	2	1	1	0	0	1	1	0	0	0	0	0	1	0	0	1
3	2	21	8	1	5	25	15	24.06	18.99	2	2	69	65	2	2	3	3	3	1	2079	1003	2	2	1	1	0	0	1	0	0	0	0	0	2	1	1	1	0	1	0	0	0	0	0	0	0	0	0	0
2	2	20	8.67	5	5	20	10	19.72	17.65	2	1	64	61	3	4	1	1	1	1	4092	4518	2	2	1	1	0	0	0	0	0	0	0	0	1	1	1	1	0	1	1	0	0	0	0	0	0	0	1	1
3	2	20	8.5	5	5	20	15	26.85	21.71	3	2	70	73.5	1	1	3	3	1	1	693	495	2	2	1	1	1	0	0	0	0	0	0	0	2	1	1	1	1	1	0	0	0	0	0	0	0	1	0	1
2	2	20	8.67	5	5	50	75	19.24	18.69	2	2	69	70	3	1	4	2	3	2	1386	2970	2	2	1	1	1	0	0	0	0	0	0	0	2	1	1	1	1	1	1	1	0	0	1	0	0	1	0	1
1	2	21	9.77	5	5	30	30	19.27	19.21	2	2	77.5	65	2	1	3	3	2	2	1188	2273	2	1	0	1	1	0	0	0	0	0	0	0	1	1	1	1	1	0	1	1	0	0	0	0	0	0	0	0
1	2	20	8.75	5	5	40	20	22.13	20.57	2	2	59	72.5	2	1	3	4	1	1	462	4986	2	2	1	1	0	0	0	0	0	0	0	0	1	1	1	1	1	1	0	0	0	0	0	1	0	0	1	1
3	2	21	8	5	5	65	60	18.82	18.73	2	2	69	70	2	3	1	1	1	1	822	778	1	1	0	1	0	0	0	0	0	0	0	0	0	1	1	1	1	1	0	0	0	0	0	0	0	1	0	0
3	2	20	8	1	1	20	20	25.69	27.04	3	3	79	79	1	3	3	2	1	1	492	634	2	2	1	0	0	0	0	1	0	0	0	0	1	1	1	1	0	0	0	0	0	0	0	0	0	0	0	0
2	2	20	8.5	1	1	10	15	25.35	29.07	3	3	87	86	2	4	2	2	1	2	1695	1946	2	2	1	1	0	0	0	0	0	0	0	0	1	1	1	1	1	1	0	0	0	0	0	0	1	1	1	1
1	1	20	9	5	1	15	30	20.83	22.2	2	2	78	75	1	2	3	3	2	3	231	693	2	2	1	1	0	1	0	1	0	1	0	1	1	5	1	0	1	1	0	0	0	0	0	0	0	0	0	1
3	1	20	8.5	5	5	15	20	28.16	27.78	3	3	66	92	4	4	2	2	2	2	297	1179	2	1	1	0	1	0	0	0	0	0	0	0	2	0	1	1	0	1	0	0	0	1	0	1	1	1	0	1
1	2	21	8.5	5	2	30	15	21.56	22.38	2	2	67.5	64	1	2	3	3	1	2	753	3533	2	2	1	1	1	1	0	0	0	0	0	0	2	2	1	1	0	1	0	1	1	1	1	1	1	1	1	1
3	2	20	8.5	5	5	20	25	21.05	20.48	2	2	67	69	1	1	3	3	2	2	5662	3093	2	2	1	1	0	0	0	0	0	0	0	0	1	1	1	1	0	1	1	1	0	1	0	1	1	1	1	0
3	2	20	9	1	1	7	15	18.47	18.38	2	1	85	62	1	1	3	5	2	2	1386	532	2	2	1	0	1	1	0	1	1	0	0	0	3	2	1	1	1	1	0	0	0	1	0	0	0	0	0	1
1	2	20	8.5	1	1	25	30	21.74	21.1	2	2	68	78	5	5	2	3	2	2	2754	1695	2	2	1	1	0	0	0	0	0	0	0	0	1	1	1	1	0	1	0	1	0	0	1	1	0	0	0	0
2	1	21	7.36	5	1	20	20	23.1	23.81	2	2	70	68	1	1	1	5	1	2	954	4158	2	2	1	1	0	1	0	0	0	0	0	0	1	2	1	1	1	1	0	1	1	1	0	0	1	1	0	0
1	1	21	8.8	1	1	25	20	23.04	24.52	2	2	83	83	2	1	2	3	1	1	4466	2214	2	2	1	1	0	0	0	0	0	0	0	0	1	1	1	1	0	0	1	0	0	0	0	0	1	0	0	0
1	2	20	10	1	1	15	15	18.11	17.59	1	1	62	65	2	1	2	2	2	3	542	3264	2	2	1	1	0	1	0	1	0	0	0	0	1	3	1	1	1	1	0	1	0	0	0	0	0	0	0	0
2	1	20	9.75	1	1	25	30	20.38	20.83	2	2	70	71	2	2	4	3	2	2	3573	2004	2	2	1	1	0	1	0	0	0	0	0	0	1	2	1	1	1	0	1	1	0	0	1	0	0	0	0	0
1	2	20	8.75	5	5	30	30	23.53	25.26	2	3	70	73	1	2	3	3	1	2	660	3976	1	2	0	0	0	0	0	1	0	0	0	0	0	1	1	1	1	1	0	0	0	0	0	0	0	0	0	0
1	2	20	8.5	5	1	30	40	22.59	23.31	2	2	99	77	1	1	3	4	3	3	1110	3024	2	2	1	1	1	1	0	0	0	0	0	0	2	2	1	1	1	1	1	1	0	0	0	1	0	0	1	0
1	2	19	8.5	1	1	30	15	19.32	20.83	2	2	64	79	2	2	2	4	2	1	2079	1866	2	2	1	1	1	0	0	0	0	0	0	0	2	1	1	1	1	1	1	1	0	0	1	1	0	0	1	1
3	2	20	9.5	5	5	25	20	19.05	20.28	2	2	69	68	2	2	2	2	2	2	1110	3735	2	2	1	1	0	0	0	0	0	0	0	0	1	1	1	1	0	0	0	1	0	0	1	1	0	0	0	1
3	1	20	6.7	5	5	30	40	23.15	23.88	2	2	97	88	2	2	2	2	2	2	918	466	2	2	1	1	0	0	0	0	0	0	0	0	1	1	1	1	0	0	1	1	0	1	0	0	0	1	0	0
1	2	20	7	5	5	35	30	21.45	22.58	2	2	87	67	2	1	2	3	3	2	693	2495	2	2	0	0	1	1	0	0	0	0	0	0	1	1	1	1	1	1	0	1	0	1	0	0	1	1	0	0
3	1	21	9.25	5	5	40	30	23.55	30.68	2	4	80	85	2	5	3	2	1	1	1084	1452	2	1	1	1	0	0	0	0	0	0	0	0	1	1	1	1	0	1	1	1	0	1	0	0	0	1	0	0
3	2	20	9	5	5	35	20	22.86	25.28	2	3	67	88	1	1	2	2	1	1	1653	1626	2	2	0	1	1	1	0	0	0	0	0	0	1	2	1	1	0	1	0	0	0	1	0	0	0	0	1	0
3	2	20	9.5	5	5	40	30	19.13	19.72	2	2	66	66	1	1	3	3	1	2	1099	912	2	2	0	0	1	0	1	0	0	1	0	0	2	1	1	1	1	1	0	0	0	0	0	0	0	0	0	0
2	2	21	10	1	1	15	15	22.21	21.19	2	2	62	62	1	2	1	2	2	2	718	1545	2	1	1	1	0	0	0	0	0	0	0	0	1	1	1	1	1	1	0	0	0	0	0	0	0	0	0	0
1	2	20	7.25	5	5	15	15	19.31	22.06	2	2	66	69	3	3	2	1	1	1	2346	2190	2	2	1	1	0	1	0	0	0	0	0	0	1	2	0	1	0	0	0	1	0	0	0	1	1	0	1	1
1	2	20	8.5	5	1	20	25	22.06	22.15	2	2	84	70	1	1	3	3	1	2	495	3698	2	2	1	1	0	1	0	0	0	0	0	0	1	2	1	1	1	1	0	0	0	1	0	1	0	0	0	0
2	1	20	8.5	1	1	20	15	19.23	21.15	2	2	81	80	1	1	3	3	2	2	2394	2586	2	2	1	1	1	1	0	1	0	0	0	0	2	3	1	1	1	1	0	0	0	1	0	0	0	0	1	1
1	2	20	9	5	5	30	30	26.75	25.95	3	3	65	73	1	1	4	4	2	3	119	870	2	2	1	0	0	0	0	1	0	0	0	0	1	1	1	1	1	1	0	0	0	0	0	0	0	0	0	0
3	2	20	9	1	1	10	15	17.3	17.78	1	1	62	65	4	4	5	2	3	3	516	962	2	2	1	1	0	0	0	0	0	0	0	0	1	1	1	1	0	1	0	1	0	0	0	1	1	1	0	1
2	2	22	7.5	1	1	20	30	22.04	22.04	2	2	75	65	1	1	3	2	1	1	1546	3592	2	1	1	1	0	0	0	0	0	0	0	0	1	1	1	0	0	1	0	0	0	0	0	0	1	0	0	0
2	2	21	9.25	5	5	15	7	20.81	21.06	2	2	85	64	4	1	2	2	3	2	330	1980	2	2	1	0	1	0	1	0	1	1	1	0	5	1	1	1	0	1	0	0	0	0	0	0	0	0	0	0
2	2	20	7.9	5	5	20	20	20.69	21.26	2	2	68	67	4	5	1	1	1	1	4212	1040	2	2	1	1	1	0	1	0	0	0	0	0	3	1	1	1	1	1	0	1	1	0	0	0	0	0	0	0
1	2	20	10	5	5	10	12	18.98	18.4	2	1	63.5	67	5	4	1	1	1	1	975	754	2	1	1	0	0	0	0	0	0	0	0	0	1	0	1	0	0	1	0	0	0	0	1	0	0	0	0	0
3	1	21	9	5	5	15	20	21.43	22.4	2	2	92	81	2	2	3	4	2	1	3093	1186	2	1	1	0	0	0	0	0	0	0	0	0	1	0	0	0	0	1	1	1	0	1	0	0	0	0	0	0
1	2	20	9	5	1	60	65	26.26	25.51	3	3	83	79	3	1	3	3	1	2	3573	5318	2	1	1	0	0	0	0	0	0	0	0	0	1	0	1	0	1	1	0	1	0	0	0	0	1	1	0	1
3	2	21	10	5	5	45	45	20.28	20.31	2	2	67	67	1	1	3	4	1	2	924	772	2	2	1	1	0	1	0	1	0	1	0	1	1	5	0	1	1	0	0	0	0	1	0	0	0	0	1	0
1	2	21	9.25	5	5	45	20	19.38	19.13	2	2	81	56	5	5	2	1	2	3	2850	4539	2	1	0	0	0	0	0	0	0	0	1	0	1	0	1	1	0	1	0	0	1	1	0	0	0	0	0	0
3	2	20	9.67	5	5	30	30	27.17	27.75	3	3	83	90	2	3	3	2	3	2	330	288	2	1	1	0	0	1	0	0	0	0	0	0	1	1	1	1	1	1	0	1	0	0	0	0	0	0	0	0
2	1	20	9	5	5	65	70	22.92	24.9	2	2	84	83	1	1	3	2	1	3	1813	1413	2	2	0	1	0	0	1	0	0	0	0	0	1	1	1	1	1	1	0	0	0	0	0	0	0	0	1	1
3	2	20	8	5	5	30	15	21.38	20.94	2	2	67	63	4	4	1	1	2	2	1605	2693	2	1	0	1	0	0	0	0	0	0	1	0	1	1	1	1	0	1	0	0	0	0	1	0	0	0	0	0
1	2	20	9.25	5	5	20	15	18.31	19.59	1	2	83	80	1	2	2	2	2	3	2319	3612	2	2	1	1	1	0	0	0	0	0	0	0	2	1	1	1	0	0	1	1	0	1	0	1	1	0	0	1
2	2	20	9.5	1	1	15	30	18.81	17.92	2	1	67	63	1	2	1	1	1	2	1740	3496	1	2	0	0	0	0	0	1	0	0	1	0	1	1	1	1	1	1	0	0	0	0	0	0	1	0	0	0
2	1	21	9.25	5	1	15	35	20.9	21.6	2	2	87	83	2	4	2	1	2	2	3588	5492	1	1	1	0	0	0	0	0	0	0	0	0	1	0	0	1	0	1	1	0	0	0	0	0	0	1	0	1
1	2	21	8.67	5	1	30	35	20.07	20.69	2	2	66	66	1	1	2	2	2	1	693	2892	2	2	1	1	0	0	0	0	0	0	0	0	1	1	1	1	1	1	1	1	0	0	0	0	1	0	1	0
1	2	21	9.5	5	1	45	30	26.56	26.17	3	3	90	74	2	2	2	2	1	2	1295	1582	2	2	1	1	1	0	0	0	0	0	0	0	2	1	1	1	1	1	1	1	0	0	0	0	0	0	1	1
2	2	20	9	5	5	30	50	17.31	17.88	1	1	65	69	1	2	1	1	1	1	918	2495	2	2	1	1	1	1	0	0	0	0	0	0	2	2	1	1	1	1	0	0	0	1	1	1	0	1	1	1
3	2	21	8.6	5	5	30	20	18.17	18.6	1	2	67	71	2	5	3	2	1	2	822	3012	2	2	1	1	0	1	0	0	0	0	0	0	1	2	1	1	0	0	0	0	1	1	0	0	0	0	0	0
1	2	20	9	5	1	60	60	21.11	21.45	2	2	83	80	2	3	3	2	2	2	2079	1032	2	2	1	0	1	1	0	0	0	0	0	0	2	1	1	1	1	1	0	0	0	0	0	0	0	0	0	0
1	2	21	9.33	5	5	20	20	18.52	17.94	2	1	72.5	59	2	1	3	2	1	1	2199	2772	2	2	1	1	0	0	0	0	0	0	0	0	1	1	1	1	1	1	1	1	0	1	0	0	1	1	1	1
3	2	21	9.75	5	5	10	15	19.43	19.05	2	2	70	62	4	5	2	2	2	1	198	1386	2	1	1	0	0	0	0	0	0	0	0	0	1	0	1	1	0	1	1	0	0	0	1	1	0	0	0	0
1	2	21	8.9	1	1	30	35	18.59	18.59	2	2	70	64	2	3	3	2	1	1	2772	4986	2	2	0	0	0	1	0	1	1	1	0	1	1	4	1	1	1	1	0	0	0	0	1	0	0	0	0	0
3	2	20	9.33	1	1	20	25	23.32	20.76	2	2	76	70	1	1	3	4	3	2	4479	786	2	1	1	0	0	0	0	0	0	0	0	0	1	0	1	0	0	1	0	0	0	0	1	1	0	0	0	0
1	2	20	8.67	5	5	45	20	18.82	18.82	2	2	65	70	4	1	3	2	2	3	4605	1893	1	1	0	0	0	0	0	0	0	0	0	0	0	0	1	1	1	1	0	0	0	0	0	0	0	0	0	0
1	1	20	9.5	5	1	30	40	22.45	21.82	2	2	103	76	2	5	3	3	1	1	1695	4888	2	1	1	0	0	0	0	0	0	0	0	0	1	0	1	1	0	0	0	0	0	0	0	0	1	1	0	0
1	2	20	9.8	5	1	120	120	23.53	21.41	2	2	68	67	5	5	3	3	4	4	928	2226	2	1	1	1	0	0	0	0	0	0	0	0	1	1	1	0	1	0	0	0	0	1	0	0	0	0	0	0
1	2	20	8.33	5	5	20	20	19.38	20.72	2	2	66	65	2	1	4	3	1	1	1173	2358	2	1	1	0	0	0	0	0	0	0	0	0	1	0	1	1	0	0	0	0	0	0	0	0	1	1	0	0
3	2	22	9	5	5	45	60	20.66	18.92	2	2	69	63	2	5	2	2	3	1	165	1330	1	2	0	1	1	0	0	1	1	1	0	1	2	4	0	1	0	1	0	0	0	0	0	1	0	0	0	1
2	2	20	8.7	5	5	30	30	20.6	19.97	2	2	83	71	4	4	2	2	2	2	1722	3686	2	2	1	1	0	1	0	0	0	0	0	0	1	2	1	1	1	1	1	0	1	1	0	0	0	0	1	1
1	1	20	9.25	5	5	30	45	24.86	21.16	2	2	90	74	5	5	1	2	2	3	2382	3582	1	1	0	1	0	1	0	1	0	0	0	0	0	3	0	0	0	1	0	0	0	0	1	0	0	0	0	0
3	1	20	8.5	5	5	40	45	22.59	23.2	2	2	88	90	5	5	2	1	1	1	693	1106	2	2	1	1	1	0	0	0	0	0	0	0	2	1	1	1	0	1	0	0	1	1	0	0	1	0	1	1
1	2	20	9.33	4	5	15	20	18.42	19.32	2	2	68	65	5	5	3	1	2	1	146	1116	2	2	1	0	1	1	0	0	0	0	0	0	2	1	1	1	1	0	1	0	1	0	0	0	0	0	0	1
1	2	20	8.6	5	5	60	25	21.23	19.72	2	2	72	64	1	1	3	4	2	2	594	3066	2	1	1	0	0	0	0	0	0	0	0	0	1	0	1	1	1	1	1	1	1	1	0	0	0	0	0	0
3	2	20	8.3	5	5	45	40	24.22	23.83	2	2	69	73	5	5	3	3	1	3	660	2932	2	1	1	0	0	0	0	0	0	0	0	0	1	0	1	1	0	0	0	0	0	0	0	0	1	1	1	0
1	2	20	8.3	5	5	80	70	24.05	22.72	2	2	83	76	2	2	4	3	1	1	2902	2813	2	1	0	0	1	0	0	0	0	0	0	0	1	0	1	1	0	0	0	0	0	1	1	1	0	0	0	0
3	2	21	8.33	5	5	35	25	21.82	22.37	2	2	61	70	5	5	1	2	1	2	693	2079	2	2	0	1	0	0	1	1	0	0	0	0	1	2	1	1	0	1	1	1	0	0	0	1	0	0	0	0
3	2	20	9	5	5	30	25	18.69	18.62	2	2	71	61	2	1	3	3	1	1	744	1248	2	2	1	1	0	0	0	0	0	0	1	0	2	1	1	1	0	1	0	1	0	0	0	0	0	0	0	0
3	2	20	8.3	1	1	25	30	21.97	23.26	2	2	83	69	2	2	2	2	2	1	1276	1366	2	2	1	0	1	1	1	1	0	0	0	0	3	2	1	1	0	1	0	0	0	0	0	0	1	1	0	1
3	2	20	8.7	5	5	10	10	18.65	19.96	2	2	64	63	3	3	3	2	2	1	1737	724	1	1	0	0	0	0	0	0	0	0	0	0	0	0	1	0	1	1	0	1	0	1	0	1	0	0	0	0
3	1	20	9.33	5	5	75	40	22.34	22.34	2	2	74	74	1	3	4	4	2	1	2212	1558	2	1	0	0	0	0	0	0	0	0	0	0	0	0	1	1	0	1	0	1	1	1	0	1	0	1	0	1
2	2	22	7.8	5	5	45	50	21.72	22.1	2	2	83	70	3	2	2	2	2	2	1257	2079	2	2	1	0	0	0	0	1	0	0	0	0	1	1	1	1	1	1	0	1	0	0	0	0	0	0	1	1
1	2	21	9	5	5	40	30	19.15	19.98	2	2	68	66	2	2	1	3	1	2	3495	3777	2	1	1	0	1	0	0	0	0	0	0	0	2	0	1	1	0	1	0	1	1	0	0	0	0	0	0	0
1	2	22	8	5	5	115	60	21.77	21.51	2	2	70	65	2	5	3	2	2	1	2304	3340	2	1	0	0	1	0	0	0	0	0	0	0	1	0	1	1	0	0	1	1	0	0	0	0	0	0	0	1
3	2	20	9	5	5	35	45	23.43	23.15	2	2	70	62	3	2	2	1	3	1	1032	1546	2	1	1	1	1	0	1	0	0	0	0	0	3	1	1	1	1	1	0	0	0	1	0	0	0	0	0	0
3	2	21	9.25	1	1	30	30	18.22	16.35	1	1	72	64	1	2	3	2	2	1	924	946	1	1	0	0	0	0	0	0	0	0	0	0	0	0	1	1	1	1	1	1	0	0	0	0	0	0	0	0
3	2	21	9.7	5	5	30	30	15.59	16.33	1	1	75	63	1	2	4	3	3	2	1446	3104	2	2	0	1	1	1	0	1	0	1	0	0	1	4	1	1	1	1	0	0	0	0	0	0	0	0	0	1
1	2	20	9.75	5	1	20	20	23.46	19.61	2	2	75	68	3	5	3	1	1	1	2066	2994	1	1	0	0	0	0	0	0	0	0	0	0	0	0	1	0	0	0	0	0	1	1	0	0	0	0	0	0
3	2	20	7	1	1	20	15	30.12	33.35	4	4	64	98	2	3	2	4	2	2	653	853	2	2	1	1	1	1	1	1	1	1	1	1	5	5	0	0	1	1	0	0	0	0	0	0	0	0	0	0
2	2	20	7	5	5	45	30	21.19	23.05	2	2	79	68	2	2	3	4	2	1	2118	2297	2	2	1	1	0	0	0	0	0	0	0	0	1	1	1	1	0	1	1	1	0	0	0	0	0	1	0	0
1	2	21	7.5	5	5	30	45	23.23	24.34	2	2	76	67	3	3	2	2	1	3	3342	2266	1	1	0	1	0	0	0	0	0	0	0	0	0	1	1	1	1	1	1	1	1	1	1	1	0	1	0	0
3	1	20	10	5	5	30	20	26.51	27.78	3	3	79	82	2	2	2	2	1	1	1422	1262	1	2	0	1	0	0	0	0	0	0	0	0	0	1	1	1	0	0	1	1	0	0	0	0	0	1	0	0
3	1	20	8	4	4	30	30	26.74	24.28	3	2	76	89	5	5	1	3	2	3	730	2468	2	2	1	1	1	1	0	0	0	0	0	0	2	2	1	1	0	1	0	0	0	0	0	0	1	1	0	0
3	1	20	9	5	5	35	40	21.2	22.84	2	2	70	79	5	1	1	1	1	2	1155	1113	2	2	1	1	0	0	0	0	0	0	0	0	1	1	1	1	0	0	0	0	0	1	1	1	1	1	1	1
1	1	20	8	5	5	15	20	23.77	22.44	2	2	76	76	2	4	3	1	1	1	2973	2915	2	1	1	0	0	0	0	0	0	0	0	0	1	0	1	1	0	0	0	0	1	1	0	0	0	0	0	0
2	2	21	8.5	5	1	30	15	21.71	23.11	2	2	68	69	1	1	2	3	2	2	2772	2199	2	2	1	1	0	0	0	0	0	0	0	0	1	1	1	1	0	1	1	0	0	1	1	1	0	1	0	0
3	2	21	8	5	5	25	15	20.86	19.84	2	2	62	59	1	1	3	3	3	2	2079	785	2	2	1	1	0	0	0	0	0	0	0	0	1	1	1	1	1	1	1	0	0	0	0	0	0	0	1	1
2	1	20	8	5	5	25	15	23.68	24.93	2	3	82	84	1	1	4	3	1	1	586	1662	2	1	1	1	0	0	0	0	0	0	0	0	1	1	1	1	1	1	1	1	1	1	0	0	0	0	1	1
3	1	22	9	5	5	25	30	19.23	20.37	2	2	72	63	2	1	4	4	5	3	1546	2706	2	2	0	0	1	0	0	1	0	0	0	0	1	1	1	1	1	0	1	1	0	0	0	0	0	0	1	0
2	2	20	7.76	5	5	25	15	22.31	19.38	2	2	70	68	2	3	2	1	2	1	1386	1886	2	2	1	1	0	0	0	0	0	0	0	0	1	1	1	1	1	1	0	0	0	1	0	0	0	0	0	0
2	2	19	8	5	5	20	15	19.57	18.62	2	2	66	72	5	5	2	1	3	2	1746	3106	2	1	1	1	1	0	0	0	0	0	0	0	2	1	1	1	1	1	1	1	0	1	0	0	0	0	1	0
3	1	21	9.25	5	5	20	15	21.31	22.6	2	2	75	76	2	2	2	2	1	1	1290	966	2	2	1	0	0	1	0	1	0	0	0	0	1	2	0	1	0	0	1	1	0	0	0	0	1	0	0	0
3	2	20	9	5	5	50	50	22.74	16.25	2	1	74	74	1	1	4	2	2	2	5244	2199	2	2	1	1	0	0	0	0	0	0	0	0	1	1	1	1	1	1	1	1	0	0	0	0	1	1	0	0
2	1	20	8.5	5	5	45	15	24.36	26.02	2	3	88	94	3	1	2	2	1	1	1926	1400	2	2	0	1	1	0	0	0	0	0	0	0	1	1	1	1	0	0	1	1	0	0	0	0	0	1	0	0
2	2	20	9	1	1	20	25	24.14	25.54	2	3	63	80	1	1	3	3	2	2	462	1866	2	2	1	0	1	1	0	1	0	0	0	0	2	2	1	1	1	1	0	0	1	1	1	0	0	0	1	1
1	2	20	8.75	5	5	20	30	19.27	19.59	2	2	76	65	2	4	1	1	1	2	1506	4158	2	2	1	1	1	1	0	0	0	0	0	0	2	2	1	1	0	0	0	0	0	0	0	0	0	0	0	0
1	2	20	7.25	5	5	15	15	19.75	20.91	2	2	72	75	3	2	1	2	2	3	594	1248	2	2	0	1	1	1	0	1	0	0	0	0	1	3	1	1	0	1	1	1	0	0	0	0	0	1	1	0
1	1	20	9.75	5	1	25	30	27.65	24.99	3	3	81	81	1	1	5	4	1	1	2772	4158	2	2	1	1	1	0	0	0	0	0	0	0	2	1	1	1	1	1	0	1	1	1	0	0	0	0	1	0
1	2	20	9.75	5	5	30	25	17.7	18.52	1	2	86	61	1	1	3	3	3	2	264	2993	2	2	1	1	1	0	1	0	0	0	0	0	3	1	1	1	1	1	0	0	0	0	0	0	0	1	0	1
2	2	21	8.5	5	1	30	40	25.06	25.06	3	3	73	73	1	1	3	3	2	2	933	1400	2	2	1	1	0	0	0	0	0	0	0	0	1	1	1	1	1	1	0	0	0	0	0	0	0	0	0	1
3	1	20	9.5	5	5	40	30	23.84	23.12	2	2	75.5	72	1	2	3	2	3	2	1404	1386	2	1	1	1	0	0	0	0	0	0	0	0	1	1	1	0	1	1	0	0	0	0	0	0	0	1	0	1
3	2	20	7.33	5	5	9	10	20.2	18.38	2	1	77	64	2	2	2	3	1	2	2457	1257	2	1	1	1	0	0	1	0	0	0	0	0	2	1	1	1	0	0	0	0	0	0	1	0	0	0	0	0
3	2	20	9.25	5	5	25	35	17.92	17.63	1	1	60	63	2	2	2	1	2	2	462	3653	2	2	1	1	0	0	0	0	0	0	0	0	1	1	1	1	1	1	0	0	0	0	0	1	0	0	0	0
1	2	21	8.5	5	5	30	40	23.78	22.86	2	2	84	87	1	2	3	3	2	3	1971	2965	2	2	1	1	1	1	0	0	0	0	0	0	2	2	1	1	0	1	0	0	0	0	1	0	1	1	0	0
1	2	20	8	5	5	30	15	16.65	18.17	1	1	69.5	67	1	1	3	4	1	1	3093	2909	1	1	0	0	0	0	0	0	0	0	0	0	0	0	0	0	1	1	0	0	1	1	0	0	0	0	0	1
1	2	21	8.3	5	5	20	30	19.96	19.22	2	2	83	69	4	5	1	1	2	2	2748	2790	2	2	0	1	1	1	0	0	0	0	0	0	1	2	1	1	1	1	0	0	0	0	1	0	0	1	1	0
3	2	20	8.33	5	5	40	45	22.92	24.11	2	2	72	71	4	4	2	2	1	2	1539	728	2	2	1	0	0	0	0	0	0	0	0	0	1	0	1	1	0	1	0	1	0	0	1	1	1	1	0	0
1	2	20	7.67	5	5	20	17	19.16	20.24	2	2	80	65	3	2	2	2	2	3	462	698	2	2	1	1	1	0	0	0	0	0	0	0	2	1	1	1	1	0	0	0	0	1	0	0	0	0	0	1
3	2	21	6.33	5	1	30	45	19.92	20.2	2	2	63	64	3	1	3	4	1	4	1386	1079	2	1	1	0	0	0	0	0	0	0	0	0	1	0	1	1	0	1	0	1	0	1	0	0	0	0	0	1
3	2	20	9	1	1	35	30	21.6	20.99	2	2	70	70	1	1	1	2	2	2	3186	2386	2	2	1	0	0	0	0	1	0	0	0	0	1	1	1	1	1	1	0	1	0	0	0	0	1	1	1	0
1	1	20	10	5	5	30	30	21.33	19.66	2	2	70	75	2	1	2	3	1	2	330	693	2	2	1	1	0	0	0	0	0	0	0	0	1	1	1	1	0	1	0	1	0	1	0	0	1	0	0	0
3	1	20	9.25	5	1	10	20	19.39	20.44	2	2	82	72	3	3	1	3	1	2	5116	1040	2	2	1	0	1	0	0	1	0	0	0	0	2	1	1	1	0	0	0	0	0	0	0	0	0	0	1	1
3	2	20	8.7	5	5	20	20	25.91	27.1	3	3	82.5	78	3	1	1	2	1	1	304	462	2	2	1	1	0	0	0	0	0	0	0	0	1	1	1	1	1	1	0	1	0	0	0	0	0	0	0	0
2	1	21	8.5	5	1	20	15	21.07	22.41	2	2	79	79	2	2	2	2	2	1	264	976	2	2	1	0	0	0	0	1	0	0	0	0	1	1	1	1	0	1	1	1	0	1	1	0	0	0	1	0
3	1	20	9.5	5	1	30	10	20.97	22.26	2	2	78	78	2	1	3	3	1	2	1050	1220	1	2	0	1	0	0	0	0	0	0	0	0	0	1	1	1	0	0	0	0	0	0	0	0	0	0	0	0
1	1	20	9.75	5	5	25	30	23.74	23.16	2	2	84	88	5	5	1	1	1	1	693	2106	2	1	1	0	1	0	0	0	0	0	0	0	2	0	1	1	0	0	0	0	1	0	0	0	0	1	0	0
3	1	20	9.75	5	1	25	20	24.25	28.69	2	3	80	94	1	2	3	3	2	3	1185	2396	2	1	1	0	1	0	0	0	0	0	0	0	2	0	1	0	1	1	0	1	0	1	0	0	0	0	0	1
3	2	20	9.6	5	5	45	45	23.46	23.15	2	2	65	71	3	5	2	1	1	1	2772	1772	1	2	0	1	0	1	0	1	0	1	0	0	0	4	1	1	1	1	0	0	0	0	0	0	0	0	0	1
1	2	20	9.5	5	5	75	80	21.14	18.94	2	2	75	67	1	1	2	2	1	3	1188	3466	2	1	1	0	1	0	0	0	0	0	0	0	2	0	1	0	1	1	1	0	0	1	0	0	0	0	1	0
1	2	20	9	5	1	80	15	20.17	20.83	2	2	78	52	1	1	5	5	1	1	3999	1958	2	1	1	0	1	0	0	0	0	0	0	0	2	0	1	1	0	0	0	0	1	1	0	0	0	0	0	0
2	1	20	9.8	5	5	15	15	19.79	19.87	2	2	68	72	1	1	5	3	2	1	5892	6132	2	2	0	1	1	0	0	0	0	0	0	0	1	1	1	1	0	0	0	0	0	0	0	0	1	1	1	1
2	2	20	8.5	5	5	30	40	20.76	20.83	2	2	72	70	3	1	2	3	2	2	777	4386	2	1	1	1	1	0	0	0	0	0	0	0	2	1	1	1	1	1	0	1	0	0	1	0	0	1	0	0
1	2	20	8	5	5	30	20	19.61	18.56	2	2	80	60	3	4	3	1	2	2	1977	1890	2	2	1	1	0	1	0	0	0	0	0	0	1	2	1	1	1	0	0	0	1	1	0	1	0	0	0	0
3	1	21	9.5	5	5	25	20	23.2	25.28	2	3	81	80	2	3	2	1	2	2	693	772	2	2	0	0	0	0	1	1	0	0	0	0	1	1	1	1	0	0	0	0	0	0	0	0	0	0	0	0
2	2	21	9.7	5	1	10	50	20.53	19.23	2	2	69	60	3	2	2	4	2	2	693	2420	2	1	1	0	0	0	0	0	0	0	0	0	1	0	1	1	0	1	0	1	1	1	0	0	0	0	0	0
1	2	21	9.3	5	5	15	15	21.8	23.18	2	2	72	67	3	2	1	2	1	1	1026	1629	2	2	1	1	0	0	0	0	0	0	0	0	1	1	1	1	1	0	0	0	0	1	0	0	0	0	0	0
3	1	20	8.67	5	1	10	15	22.55	22.01	2	2	85	85	5	4	1	1	1	1	1285	2772	1	2	0	1	0	0	0	0	0	0	0	0	0	1	1	1	1	1	1	1	1	1	0	0	0	0	1	0
1	2	20	9.33	5	1	40	45	21.05	23.51	2	2	72.5	72	2	1	3	4	1	4	1017	3118	2	1	1	1	0	0	0	0	0	0	0	0	1	1	1	1	0	0	0	0	0	0	0	0	0	0	1	1
1	1	20	8.33	1	1	20	20	21.08	20.45	2	2	86	88	5	5	2	2	1	1	4119	1786	1	2	0	1	0	0	0	0	0	0	0	0	0	1	1	1	0	0	1	1	1	1	0	0	1	0	1	1
1	1	20	9.75	5	5	20	20	23.55	24.97	2	3	82	82	3	3	3	3	1	1	1092	2918	2	1	1	1	0	0	0	0	0	0	0	0	1	1	1	1	0	0	1	1	0	1	0	0	1	1	0	0
3	2	20	8	5	5	30	15	18.29	16.85	1	1	70	59	2	3	2	3	2	3	1275	2013	1	1	0	0	0	0	0	0	0	0	0	0	0	0	1	1	1	0	0	0	0	0	0	0	0	0	0	0
3	2	21	7.25	5	5	35	30	29.04	25.71	3	3	75	92	1	1	2	3	1	2	4539	1223	2	2	1	1	1	1	0	0	0	0	0	0	2	2	1	1	0	1	1	0	1	0	0	1	0	1	0	0
1	2	21	9.33	1	1	20	30	21.55	20.38	2	2	70	68	1	1	3	3	2	2	1866	2252	2	2	1	0	1	0	0	1	0	0	0	0	2	1	1	1	0	0	0	0	0	0	1	1	0	0	1	1
3	2	20	8	5	1	30	10	18.59	18.82	2	2	70	57	2	1	2	3	1	2	3252	3252	2	2	1	0	0	1	0	0	0	0	0	0	1	1	1	1	0	1	0	0	0	0	0	1	1	1	0	0
3	2	20	8.67	5	1	20	15	17.78	17.63	1	1	80	58	5	3	4	3	3	1	2604	1278	2	2	1	1	0	0	0	0	0	0	0	0	1	1	1	1	0	1	0	0	1	1	0	0	0	1	0	1
2	2	20	8.5	5	1	30	30	17.72	17.3	1	1	67	63	2	2	2	4	2	2	2304	4186	2	2	1	1	0	0	0	0	0	0	0	0	1	1	0	1	1	1	0	1	0	0	0	0	0	1	0	1
1	2	20	7	5	5	15	45	23.15	25.39	2	3	78	66	3	5	2	3	2	1	1386	1386	2	2	1	1	1	1	0	0	0	0	0	0	2	2	1	1	1	1	1	0	0	0	1	1	0	0	0	0
1	2	20	9.75	5	5	30	30	21.89	20.28	2	2	71	64	2	2	3	1	2	3	594	1067	2	2	0	0	1	0	0	0	0	0	0	1	1	1	1	1	1	1	0	1	0	0	0	0	0	0	1	1
3	2	20	7.25	5	5	20	30	17.97	17.97	1	1	88	76	4	2	2	3	1	2	462	4693	2	1	1	0	0	1	0	0	0	0	0	0	1	1	1	0	1	1	0	0	0	0	0	0	0	0	1	0
3	1	20	8.73	5	5	30	30	21.68	22.31	2	2	68	60	2	1	3	1	2	2	2346	3966	2	2	1	1	0	0	0	0	0	0	0	0	1	1	1	1	0	1	1	0	1	0	0	0	0	0	1	0
3	2	20	8.75	5	5	45	45	18.01	18.21	1	1	66	60	5	5	1	3	1	1	358	1072	2	2	1	0	1	0	1	1	0	0	0	0	3	1	1	1	1	0	0	1	0	0	0	0	1	0	1	0
3	2	21	9.67	5	1	15	10	19	20.8	2	2	71.5	79	2	1	3	1	2	2	1386	2106	2	1	1	0	1	0	0	0	0	0	0	0	2	0	1	1	1	1	0	0	1	1	0	0	0	0	0	0
1	1	21	8.33	1	1	25	30	21.56	21.7	2	2	65	62	4	2	1	1	1	1	1653	3422	1	1	0	0	0	0	0	0	0	0	0	0	0	0	1	1	0	0	1	1	0	0	0	1	0	1	0	1
3	2	21	7	5	5	20	15	18.17	18.25	1	1	70	80	3	3	2	2	3	3	753	819	2	2	1	1	0	0	0	0	0	0	0	0	1	1	1	1	1	1	0	0	0	0	0	1	0	0	0	0
1	1	20	7.5	5	5	20	20	23.67	24.69	2	2	92	90	4	5	3	1	1	3	2624	4078	2	1	1	0	0	0	0	0	0	0	0	0	1	0	1	1	1	1	0	1	0	1	0	0	1	1	1	1
3	2	20	9.3	5	5	35	40	19.59	20.81	2	2	77	68	5	2	1	1	1	2	1428	1084	2	1	1	0	0	0	0	0	0	0	0	0	1	0	1	1	1	0	0	1	0	1	1	0	0	1	0	1
2	2	21	8	5	5	30	20	31.66	23.31	4	2	74	68	3	2	3	2	3	1	386	3000	2	2	1	0	1	0	0	0	0	0	0	0	2	0	1	1	0	1	0	0	0	0	0	0	0	1	1	1
3	2	20	7.33	5	5	30	30	19.05	20.49	2	2	63	65	2	5	1	1	1	3	1071	1020	1	2	0	0	0	0	0	1	0	0	0	0	0	1	1	1	1	0	0	0	1	1	0	0	0	0	1	1
3	2	20	9.25	5	5	15	30	20.66	21.8	2	2	59	60	4	5	2	2	1	1	3999	4932	2	2	1	1	0	0	0	0	0	0	0	0	1	1	1	1	1	1	0	0	0	0	0	0	0	0	1	1
3	2	20	10	5	5	30	45	23.04	22.47	2	2	68	70	4	5	1	1	2	3	692	1866	2	2	1	0	0	0	0	1	0	0	0	0	1	1	1	1	0	1	0	0	0	0	0	0	1	1	1	0
3	2	20	8	5	5	20	15	25.34	25.82	3	3	72	79	3	1	1	2	1	1	297	762	2	2	1	1	0	0	0	0	0	0	0	0	1	1	1	1	1	0	0	0	0	0	0	0	0	1	0	0
2	2	21	7.5	5	5	20	20	26.04	25.08	3	3	72.5	76	5	5	2	1	2	2	1386	4079	2	1	0	1	0	0	1	0	0	0	0	0	1	1	1	1	1	1	0	0	0	0	0	0	0	0	0	0
3	1	21	7.75	5	5	35	30	25.77	27.04	3	3	87	98	3	3	3	2	1	1	4386	1213	2	2	1	1	0	0	0	0	0	0	0	0	1	1	1	1	1	1	1	1	1	1	0	0	1	1	1	0
2	1	20	9.25	5	5	15	30	19.81	18.86	2	2	76	73	2	2	2	3	3	3	733	3022	2	2	1	1	1	1	1	1	1	1	1	1	5	5	1	1	1	1	0	0	0	0	0	0	0	0	1	1
2	1	20	8.87	1	1	20	15	23.15	24.69	2	2	84	80	3	5	1	1	1	1	2364	2960	1	1	0	0	0	0	0	0	0	0	0	0	0	0	1	1	1	1	0	1	0	0	0	1	1	0	0	1
3	2	21	7	5	5	90	30	20.31	20.31	2	2	66	64	1	2	4	3	3	3	1386	2133	2	2	1	1	1	0	0	0	0	0	0	0	2	1	1	1	1	1	0	1	0	1	0	1	0	0	0	0
1	1	20	8	1	1	15	10	19.84	22.22	2	2	86	86	1	1	3	1	2	2	973	4284	2	1	1	0	0	0	0	0	0	0	0	0	1	0	1	1	1	1	0	0	0	1	0	0	0	1	0	0
3	1	19	8	5	5	40	35	23.77	23.77	2	2	70	86	5	3	2	1	1	1	5772	1052	1	1	0	1	0	0	0	0	0	0	0	0	0	1	1	1	0	1	0	0	1	0	0	0	1	0	1	0
2	1	21	8.75	5	1	25	20	23.46	18.34	2	1	65.5	65	1	1	3	4	1	1	1272	3653	2	1	1	0	1	0	1	1	0	0	0	0	3	1	1	1	1	0	1	1	0	0	0	0	1	1	1	1
3	1	21	8.75	1	1	10	10	21.7	20.07	2	2	89	69	5	5	1	2	1	1	693	973	1	2	0	0	0	1	1	1	0	0	0	0	1	2	0	1	1	1	0	0	0	1	0	0	0	0	0	0
3	2	20	9.75	5	5	20	20	16.81	16.48	1	1	73	60	2	1	3	4	1	2	1746	999	2	2	1	1	0	1	0	0	0	0	0	0	1	2	1	1	1	1	0	0	0	1	0	1	0	1	1	1
3	1	20	8.25	5	5	45	45	24.97	24.97	3	3	81	81	2	3	3	3	1	2	1030	1386	2	2	1	0	1	0	0	0	0	0	0	0	2	0	1	1	0	0	0	1	1	1	0	0	0	0	0	0
2	1	20	9	1	1	25	30	25.31	26.6	3	3	82	92	4	1	3	3	2	3	1386	2772	2	2	1	0	1	0	1	1	0	0	0	0	3	1	1	1	0	1	0	0	0	0	1	0	0	1	1	0
2	1	21	8.5	5	5	15	20	20.45	20.97	2	2	105	84	1	1	3	4	2	2	2800	3886	1	2	0	1	0	1	0	0	0	0	0	0	0	2	1	1	0	0	0	1	1	1	0	0	0	0	1	1
3	2	21	8	5	5	120	60	21.45	23.51	2	2	82	73	1	2	4	3	3	3	693	423	2	2	1	1	0	0	0	0	0	0	0	1	1	2	1	1	0	0	1	0	0	0	0	0	0	0	0	0
[truncated: 42 more columns]
